# Supplementary material for: The Efficacy and Safety of Direct Oral Anticoagulants Compared to Warfarin for Left Ventricular Thrombus Resolution
Source: J Clin Med. 2025 Mar 20;14(6):2129. doi: 10.3390/jcm14062129 (PMC11942919; doi:10.3390/jcm14062129)
Supplement: Supplementary file 1 [file jcm-14-02129-s001.zip]

Archive with 1 entries (1 files):
- jcm-3517319-Supplementary.pdf
